# Supplementary material for: The Role of the Caspian, Aral and Balkhash Lakes in the Spread and Preservation of Yersinia pestis in Eastern Europe and Central Asia in the 20th and 21st Centuries
Source: Pathogens. 2026 May 25;15(6):568. doi: 10.3390/pathogens15060568 (PMC13304539; doi:10.3390/pathogens15060568)
Supplement: Supplementary file 1 [file pathogens-15-00568-s001.zip]

Archive with 7 entries (7 files):
- Table S1.pdf
- Table S2.pdf
- Table S3.pdf
- Figure S1.jpg
- Figure S2.jpg
- Figure S3.jpg
- Figure S4.jpg
